# Supplementary material for: Evaluation and Identification of Promising Introgression Lines Derived From Wild Cajanus Species for Broadening the Genetic Base of Cultivated Pigeonpea [Cajanus cajan (L.) Millsp.]
Source: Front Plant Sci. 2019 Oct 22;10:1269. doi: 10.3389/fpls.2019.01269 (PMC6817623; doi:10.3389/fpls.2019.01269)
Supplement: Supplementary file 1 [file Table_1.xlsx]

## Sheet: Sheet1
Supplementary Table 1. Description of locations where MET 01 and MET 02 were conducted during the 2016 rainy season.
Locations	State	Latitude	Longitude	Altitude	Remarks
Patancheru	Telangana	17o 53’ N	78o 27’ E	545 m	Mandate crop of ICRISAT located at Patancheru, India; annual rainfall of 800 mm
Warangal	Telangana	180 03’ N	79022’E	270 m	RARS Warangal is the lead centre for pigeonpea improvement for the state of Telangana, India; annual rainfall in this region is ~750 mm and pigeonpea is cultivated on ~500,000 ha area mainly as inter crop.
Tirupati	Andhra Pradesh	130 63’N	790 4’E	168 m	RARS, Tirupati is the lead centre for pigeonpea improvement in the state of Andhra Pradesh, India; annual rainfall in this region is ~950 mm and pigeonpea is cultivated on > 400,000 ha area mainly as inter crop.
Kalaburagi (former Gulbarga)	Karnataka	170 21' N	760 49' E	443 m	Gulbarga is called Pigeonpea bowl of Karnataka State; ARS Gulbarga is the main centre for pigeonpea improvement in the state of Karnataka in India; annual rainfall in this region is ~600 mm and pigeonpea is cultivated on ~700,000 ha area as a sole crop.
RARS: Regional Agricultural Research Station.
