# Supplementary material for: Evaluation and Identification of Promising Introgression Lines Derived From Wild Cajanus Species for Broadening the Genetic Base of Cultivated Pigeonpea [Cajanus cajan (L.) Millsp.]
Source: Front Plant Sci. 2019 Oct 22;10:1269. doi: 10.3389/fpls.2019.01269 (PMC6817623; doi:10.3389/fpls.2019.01269)
Supplement: Supplementary file 2 [file Table_2.xlsx]

## Sheet: Sheet1
Supplementary Table 2a. Estimates of phenotypic diversity and the pair of accessions showing minimum and maximum diversity across locations in multi-location evaluation trials during the 2016 rainy season.
Location	MET 01							MET 02
	Mean diversity	Minimum diversity	Pair of accessions showing minimum diversity		Maximum diversity	Pair of accessions showing maximum diversity		Mean diversity	Minimum diversity	Pair of accessions showing minimum diversity		Maximum diversity	Pair of accessions showing maximum diversity
Patancheru	0.1252	0.008	ICPL 15071	ICPL 15041	0.501	ICPL 15065	ICP 8863	0.1521	0.004	ICPL 87119	ICPL 15054	0.542	ICPL 15040	ICP 8863
Warangal	0.1371	0.009	ICPL 15010	ICP 8863	0.417	ICPL 15060	ICPL 15007	0.1846	0.016	ICPL 15024	ICPL 15021	0.772	ICPL 15072	ICPL 15034
Tirupati	0.1497	0.003	ICPL 15071	ICPL 15017	0.447	ICPL 87119	ICPL 15006	0.1783	0.014	ICPL 15046	ICPL 15034	0.567	ICPL 87119	ICPL 15004
Kalaburagi	0.1462	0.002	ICPL 15023	ICPL 15017	0.65	ICPL 15065	ICP 8863	0.1385	0.007	ICPL 15040	ICPL 15034	0.497	ICPL 15079	ICP 8863
