# Supplementary material for: Evaluation and Identification of Promising Introgression Lines Derived From Wild Cajanus Species for Broadening the Genetic Base of Cultivated Pigeonpea [Cajanus cajan (L.) Millsp.]
Source: Front Plant Sci. 2019 Oct 22;10:1269. doi: 10.3389/fpls.2019.01269 (PMC6817623; doi:10.3389/fpls.2019.01269)
Supplement: Supplementary file 3 [file Table_3.xlsx]

## Sheet: Sheet1
Supplementary Table 2b. Estimates of phenotypic diversity and the pair of accessions showing minimum and maximum diversity in Trial 03 and Trial 04 at Patancheru during the 2016 and 2017 rainy seasons
Season	Trial 03							Trial 04
	Mean diversity	Minimum diversity	Pair of accessions showing minimum diversity		Maximum diversity	Pair of accessions showing maximum diversity		Mean diversity	Minimum diversity	Pair of accessions showing minimum diversity		Maximum diversity	Pair of accessions showing maximum diversity
2016	0.1059	0.002	ICPIL 17159	ICPIL 17154	0.372	ICPIL 17158	ICPIL 17155	0.1164	0.004	ICPIL 17175	ICPIL 17174	0.548	ICPL 85010	ICPIL 17172
2017	0.1143	0.003	ICPIL 17157	ICPIL 17151	0.752	ICPL 85010	ICPIL 17160	0.0637	0.001	ICPIL 17179	ICPIL 17172	0.867	ICPL 85010	ICPIL 17169
