# Supplementary material for: Evaluation and Identification of Promising Introgression Lines Derived From Wild Cajanus Species for Broadening the Genetic Base of Cultivated Pigeonpea [Cajanus cajan (L.) Millsp.]
Source: Front Plant Sci. 2019 Oct 22;10:1269. doi: 10.3389/fpls.2019.01269 (PMC6817623; doi:10.3389/fpls.2019.01269)
Supplement: Supplementary file 4 [file Table_4.xlsx]

## Sheet: Sheet1
Supplementary Table 2c. Five most diverse pairs of ILs across locations in multi-location evaluation trials during the 2016 rainy season
Location	MET 01			MET 02
	Pair of ILs showing maximum diversity		Diversity	Pair of ILs showing maximum diversity		Diversity
Patancheru	ICPL 15065	ICP 8863	0.501	ICPL 15040	ICP 8863	0.542
	ICPL 15065	ICPL 15057	0.483	ICPL 15014	ICP 8863	0.535
	ICPL 15060	ICP 8863	0.474	ICPL 15058	ICPL 15040	0.506
	ICPL 15057	ICP 8863	0.465	ICPL 15034	ICP 8863	0.474
	ICPL 15042	ICP 8863	0.443	ICPL 15058	ICPL 15034	0.398
Kalaburagi	ICPL 15065	ICP 8863	0.65	ICPL 15079	ICP 8863	0.497
	ICPL 15065	ICPL 15060	0.549	ICPL 15079	ICPL 15024	0.465
	ICPL 15065	ICPL 15057	0.537	ICPL 87119	ICP 8863	0.426
	ICPL 15085	ICP 8863	0.434	ICPL 15079	ICPL 15021	0.424
	ICPL 15071	ICPL 15065	0.416	ICPL 87119	ICPL 15024	0.376
Tirupati	ICPL 87119	ICPL 15006	0.447	ICPL 87119	ICPL 15004	0.567
	ICPL 87119	ICPL 15065	0.39	ICPL 15079	ICPL 15004	0.474
	ICPL 87119	ICPL 15023	0.368	ICPL 15067	ICPL 15003	0.438
	ICPL 15065	ICPL 15041	0.362	ICPL 15077	ICPL 15004	0.432
	ICPL 15065	ICPL 15010	0.358	ICPL 15067	ICPL 15004	0.423
Warangal	ICPL 15060	ICPL 15007	0.417	ICPL 15072	ICPL 15034	0.772
	ICPL 15042	ICPL 15007	0.417	ICPL 15034	ICP 8863	0.597
	ICPL 15042	ICPL 15019	0.4	ICPL 15067	ICPL 15058	0.537
	ICPL 15042	ICPL 15006	0.398	ICPL 15072	ICPL 15054	0.471
	ICPL 15060	ICPL 15006	0.366	ICPL 15072	ICPL 15014	0.447
