# Supplementary material for: Evaluation and Identification of Promising Introgression Lines Derived From Wild Cajanus Species for Broadening the Genetic Base of Cultivated Pigeonpea [Cajanus cajan (L.) Millsp.]
Source: Front Plant Sci. 2019 Oct 22;10:1269. doi: 10.3389/fpls.2019.01269 (PMC6817623; doi:10.3389/fpls.2019.01269)
Supplement: Supplementary file 5 [file Table_5.xlsx]

## Sheet: Sheet1
Supplementary Table 2d. Five most diverse pairs of ILs in Trial 03 and Trial 04 at Patancheru during the 2016 and 2017 rainy seasons
Season	Trial 03			Trial 04
	Pair of ILs showing maximum diversity		Diversity	Pair of ILs showing maximum diversity		Diversity
2016	ICPIL 17158	ICPIL 17155	0.372	ICPL 85010	ICPIL 17172	0.548
	ICPL 85010	ICPIL 17155	0.334	ICPL 85010	ICPIL 17185	0.48
	ICPIL 17158	ICPIL 17156	0.327	ICPL 85010	ICPIL 17167	0.464
	ICPL 85010	ICPIL 17156	0.316	ICPL 85010	ICPIL 17182	0.461
	ICPIL 17162	ICPIL 17155	0.302	ICPL 85010	ICPIL 17165	0.447
2017	ICPL 85010	ICPIL 17160	0.752	ICPL 85010	ICPIL 17169	0.867
	ICPL 87119	ICPL 85010	0.687	ICPL 85010	ICPIL 17189	0.591
	ICPL 85010	ICPIL 17148	0.677	ICPL 85010	ICPIL 17164	0.571
	ICPL 85010	ICPIL 17150	0.668	ICPL 85010	ICPIL 17183	0.563
	ICPL 85010	ICPIL 17153	0.666	ICPL 85010	ICPIL 17171	0.528
