# Supplementary material for: Evaluation and Identification of Promising Introgression Lines Derived From Wild Cajanus Species for Broadening the Genetic Base of Cultivated Pigeonpea [Cajanus cajan (L.) Millsp.]
Source: Front Plant Sci. 2019 Oct 22;10:1269. doi: 10.3389/fpls.2019.01269 (PMC6817623; doi:10.3389/fpls.2019.01269)
Supplement: Supplementary file 6 [file Table_6.xlsx]

## Sheet: Sheet1
Supplementary Table 3. Most similar and diverse accessions in relation to the popular pigeonpea variety, Asha (ICPL 87119) across locations
Trial	Location	Minimum diversity	Accessions showing minimum diversity with 'Asha'	Maximum Diversity	Accessions showing maximum diversity with 'Asha'
MET 01	Patancheru	0.036	ICPL 15010	0.253	ICPL 15057
		0.041	ICPL 15075	0.181	ICPL 15060
		0.046	ICPL 15062	0.179	ICPL 15042
	Kalaburagi	0.039	ICPL 15010	0.296	ICPL 15065
		0.057	ICPL 15060	0.166	ICPL 15071
		0.061	ICPL 15006	0.176	ICPL 15075
	Warangal	0.052	ICPL 15010	0.291	ICPL 15060
		0.06	ICPL 15023	0.264	ICPL 15065
		0.064	ICPL 15007	0.248	ICPL 15042
	Tirupati	0.065	ICPL 15017	0.447	ICPL 15006
		0.08	ICPL 15017	0.39	ICPL 15065
		0.116	ICPL 15085	0.368	ICPL 15023
MET 02	Patancheru	0.004	ICPL 15054	0.295	ICPL 15014
		0.01	ICPL 15024	0.253	ICPL 15072
		0.039	ICPL 15021	0.218	ICPL 15058
	Kalaburagi	0.064	ICPL 15067	0.376	ICPL 15024
		0.068	ICPL 15054	0.291	ICPL 15021
		0.07	ICPL 15079	0.28	ICPL 15014
	Warangal	0.05	ICPL 15077	0.414	ICPL 15034
		0.061	ICPL 15021	0.273	ICPL 15014
		0.063	ICPL 15024	0.177	ICPL 15058
	Tirupati	0.079	ICPL 15079	0.567	ICPL 15004
		0.091	ICPL 15067	0.405	ICPL 15030
		0.098	ICPL 15058	0.358	ICPL 15003
Trial 03	Patancheru 2016	0.012	ICPIL 17157	0.211	ICPIL 17155
		0.013	ICPIL 17153	0.205	ICPIL 17156
		0.015	ICPIL 17160	0.085	ICPIL 17163
	Patancheru 2017	0.004	ICPIL 17153	0.224	ICPIL 17156
		0.006	ICPIL 17150	0.09	ICPIL 17159
		0.006	ICPIL 17162	0.089	ICPIL 17155
Trial 04	Patancheru 2016	0.008	ICPIL 17184	0.294	ICPIL 17167
		0.013	ICPIL 17187	0.287	ICPIL 17172
		0.17	ICPIL 17186	0.256	ICPIL 17165
	Patancheru 2017	0.002	ICPIL 17188	0.197	ICPIL 17169
		0.003	ICPIL 17167	0.044	ICPIL 17189
		0.003	ICPIL 17187	0.044	ICPIL 17164
