# Supplementary material for: Evaluation and Identification of Promising Introgression Lines Derived From Wild Cajanus Species for Broadening the Genetic Base of Cultivated Pigeonpea [Cajanus cajan (L.) Millsp.]
Source: Front Plant Sci. 2019 Oct 22;10:1269. doi: 10.3389/fpls.2019.01269 (PMC6817623; doi:10.3389/fpls.2019.01269)
Supplement: Supplementary file 7 [file Table_7.xlsx]

## Sheet: Sheet1
Supplementary Table 4a. Mean performance of 15 introgression lines with two checks in MET 01 evaluated across four locations during the 2016 rainy season.
	Patancheru							Kalaburagi							Tirupati							Warangal
Sl. No.	Genotypes	DF50	DM	PH	HSW	GYPP		Genotype	DF50	DM	PH	HSW	GYPP		Genotype	DF50	DM	PH	HSW	GYPP		Genotype	DF50	DM	PH	HSW	GYPP
1	ICP 8863	94	134	120	11.15	41.084		ICP 8863	99	149	145.5	9.5	51.7021		ICP 8863	105.333	157.667	143.333	9.83333	53.8384		ICP 8863	122	165	152	9	33.3136
2	ICPL 15006	104.5	143	95	9.95	42.3862		ICPL 15006	104	155	134	11.5	58.148		ICPL 15006	103.333	148.667	142.333	10.5	53.4476		ICPL 15006	120	164	147	10.2667	36.5769
3	ICPL 15007	103.5	145	110	10.55	34.2803		ICPL 15007	109.5	161	169	11	60.654		ICPL 15007	115.333	170	147.667	9.66667	32.2		ICPL 15007	122	164.667	177.867	9	45.3119
4	ICPL 15010	103.5	143	101.5	10.9	43.1414		ICPL 15010	107.5	155	139	10.5	64.6418		ICPL 15010	105	157.667	119.333	10.3333	48.754		ICPL 15010	123	166.667	151.6	8.76667	35.5945
5	ICPL 15017	107	147	100	12.1	36.0868		ICPL 15017	107	154	147	10.5	69.755		ICPL 15017	114.667	170.333	133.667	10.1667	38.5972		ICPL 15017	125.667	168.667	148.467	9.73333	48.6838
6	ICPL 15019	105	143	95	11.85	40		ICPL 15019	106.5	154	146.5	10	77.9688		ICPL 15019	108	163.333	134	10.1667	48.1065		ICPL 15019	123.333	166.667	166.333	8.16667	57.9939
7	ICPL 15023	107	148	95	11.2	36.315		ICPL 15023	107	155	148	10.5	70.4264		ICPL 15023	103.667	153	137.333	9.5	54.1228		ICPL 15023	124.333	167.667	158	9.3	49.5478
8	ICPL 15041	107.5	150	100	11.15	44.3677		ICPL 15041	118.5	161	135.5	10.5	71.12		ICPL 15041	109	159	120	10	36.1914		ICPL 15041	124	168.333	140.067	10.3667	25.9075
9	ICPL 15042	109.5	152	97.5	10.45	35.5399		ICPL 15042	109	157	135	10	78.9558		ICPL 15042	112.333	163.333	142.333	10	50.1048		ICPL 15042	127.333	176.333	133.067	10.1	30.947
10	ICPL 15057	107	150	80	9.95	34.2908		ICPL 15057	104	151	140.5	9.5	57.3838		ICPL 15057	105.667	158.667	123.333	10	44.1282		ICPL 15057	125.667	168.667	140.667	9.63333	36.8856
11	ICPL 15060	108	152	102.5	8.4	38.4535		ICPL 15060	107.5	156	130.5	9	51.732		ICPL 15060	106.667	155	126.333	10.5	56.5429		ICPL 15060	127.667	173	111.733	10.2333	40.4551
12	ICPL 15062	105.5	145	110	10.4	39.7829		ICPL 15062	109.5	156	146.5	9.5	74.7917		ICPL 15062	108.667	165	131.667	10.5	68.6465		ICPL 15062	124	167	150.6	10.3	38.879
13	ICPL 15065	109	153	129	12.45	54.0278		ICPL 15065	119	165	169.5	13.5	63.355		ICPL 15065	108.667	166	155.333	13.2867	41.1335		ICPL 15065	126.667	169.667	176	13.1667	43.2085
14	ICPL 15071	108.5	150	102.5	10.65	46.9401		ICPL 15071	109	157	146	9.5	90.9375		ICPL 15071	112.667	171	131.333	10.3333	37.7152		ICPL 15071	127.333	170.333	153.733	8.5	52.0889
15	ICPL 15075	107.5	148	110	11.35	44.6236		ICPL 15075	109.5	158	148	10.55	93.125		ICPL 15075	113.333	166.667	149	9.66667	58.4848		ICPL 15075	126	169.667	150.667	9.3	32.2769
16	ICPL 15085	108.5	151	117.5	10.7	48.9773		ICPL 15085	118.5	164	158.5	10.5	69.3896		ICPL 15085	119.667	171.667	144.667	9.83333	65.1667		ICPL 15085	126.667	169.667	166	9	53.1599
17	ICPL 87119	103.5	144	117.5	10.6	48.225		ICPL 87119	109.5	161	136	10.5	57.635		ICPL 87119	123.667	174.333	126	10.3333	47.2385		ICPL 87119	121.333	171	165	8.7	42.4739
	Mean	105.824	146.941	104.882	10.8118	41.6778		Mean	109.088	157	145.588	10.3853	68.3366		Mean	110.333	163.02	135.745	10.2718	49.0835		Mean	124.529	168.647	152.282	9.61961	41.3709
	SEM	0.95	1.49	3.66	0.24	1.93		SEM	0.26	1.24	3.43	0.01	2.91		SEM	1.86	3.16	2.96	0.3	5.02		SEM	0.94	0.94	6.68	0.13	3.33
	LSD @ 5%	2.82	4.45	10.91	0.72	7.91		LSD @ 5%	0.77	3.71	10.23	0.03	8.69		LSD @ 5%	5.54	9.42	8.85	0.9	14.99		LSD @ 5%	2.81	2.81	19.94	0.37	9.94
DF50: Days to 50% flower; DM: Days to Maturity; PH: Plant height, HSW: 100-Seed weight, GYPP: Grain yield per plant; SEM: Standard Error of Mean; LSD: Least Significant Difference.
