# Supplementary material for: Evaluation and Identification of Promising Introgression Lines Derived From Wild Cajanus Species for Broadening the Genetic Base of Cultivated Pigeonpea [Cajanus cajan (L.) Millsp.]
Source: Front Plant Sci. 2019 Oct 22;10:1269. doi: 10.3389/fpls.2019.01269 (PMC6817623; doi:10.3389/fpls.2019.01269)
Supplement: Supplementary file 8 [file Table_8.xlsx]

## Sheet: Sheet1
Supplementary Table 4b. Mean performance of 15 introgression lines with two checks in MET 02 evaluated across four locations during the 2016 rainy season.
	Patancheru		Patancheru					Kalaburagi		Kalaburagi					Tirupati		Tirupati					Warangal		Warangal
Sl. No.	Genotypes	DF50	DM	PH	HSW	GYPP		Genotypes	DF50	DM	PH	HSW	GYPP		Genotypes	DF50	DM	PH	HSW	GYPP		Genotypes	DF50	DM	PH	HSW	GYPP
1	ICP 8863	99	138	117.5	9.85	45.2297		ICP 8863	99.5	148	157	9.9	60.5048		ICP 8863	105.333	151.667	128	9.5	35.1325		ICP 8863	120.333	165.333	163.2	9.91333	43.0587
2	ICPL 15003	108.5	151	105	10	50.3914		ICPL 15003	105.5	155.5	147.5	9.15	66.3716		ICPL 15003	102.667	154.667	146	10.6667	35.5091		ICPL 15003	122.333	170.333	152.467	9.46667	37.5603
3	ICPL 15004	108	149.5	95	9.8	36.9756		ICPL 15004	106	153	145.5	9.5	59.17		ICPL 15004	102.667	140.667	120	11.1667	54.4585		ICPL 15004	121.667	168	147.067	9.5	50.327
4	ICPL 15014	112.5	152.5	87.5	10.15	49.445		ICPL 15014	106.5	150.5	151	9.5	68.7209		ICPL 15014	113.667	161.667	140	10.1267	66.1288		ICPL 15014	125.667	170.667	143.367	11.35	46.3086
5	ICPL 15021	100	140.5	92	9.85	49.52		ICPL 15021	101	147.5	131	11.5	53.175		ICPL 15021	108.667	154.333	129	10.3333	53.9547		ICPL 15021	122.333	168	151.533	9.65333	41.1482
6	ICPL 15024	100	143.5	100	9.65	36.8182		ICPL 15024	99.5	146	133.5	11	60.0978		ICPL 15024	102.667	152.667	131.667	11	38.9722		ICPL 15024	123	169.333	151.467	9.75667	45.6424
7	ICPL 15030	105.5	145	105	10.25	46.41		ICPL 15030	108	154	140.5	9.5	65.3271		ICPL 15030	108.333	157	127.333	11.4633	60.3056		ICPL 15030	122.333	168.333	171.067	11.4033	41.0596
8	ICPL 15034	109.5	150	82	9.3	34.82		ICPL 15034	105.5	152	141.5	8.5	56.131		ICPL 15034	109.333	166	124.667	10.3333	34.8747		ICPL 15034	126.667	171.667	136.533	11.32	26.3852
9	ICPL 15040	108.5	150.5	80	9.225	27.2237		ICPL 15040	106	150	141.5	8.1	55.0061		ICPL 15040	110.667	158.333	129.667	10.3333	60.6377		ICPL 15040	125.333	170.667	148.667	10.1	36.2541
10	ICPL 15046	108	150	95	10.1	45.4233		ICPL 15046	107	152	145	10	56.0021		ICPL 15046	110	162	124	10.5	41.352		ICPL 15046	125	170	162.333	11.1133	43.307
11	ICPL 15054	103	141.5	92.5	9.65	37.4261		ICPL 15054	105.5	152.5	137.5	10.5	46.5319		ICPL 15054	107.333	158.333	138.667	9.72333	60.2222		ICPL 15054	125.667	170.667	145.333	9.66667	28.0953
12	ICPL 15058	103.5	143.5	95	11.925	55.035		ICPL 15058	105.5	152	140	9.5	60.0658		ICPL 15058	116	164.667	125	10.6667	44.4298		ICPL 15058	122.667	167.667	136.467	8.6	27.9839
13	ICPL 15067	107.5	147	97.5	9.8	42.245		ICPL 15067	109	157	136	10.5	59.9883		ICPL 15067	125.333	171.667	124.667	10.6667	50.0198		ICPL 15067	126	171	179.267	10.5033	51.2754
14	ICPL 15072	110.5	151.5	105	9.95	52.381		ICPL 15072	107	154	153	9.5	70.6944		ICPL 15072	115	166.667	130.333	10.5	63.7179		ICPL 15072	120.667	167.667	178	9.1	54.8397
15	ICPL 15077	101	142	90.5	11	50.8333		ICPL 15077	105.5	154	142.5	10	74.375		ICPL 15077	121.667	170	137.333	10.5	53.1874		ICPL 15077	125	170.667	159.067	9.03333	47.4318
16	ICPL 15079	105.5	147.5	97.5	10.65	42.0556		ICPL 15079	112	160	135.5	9.1	57.3611		ICPL 15079	123.333	170	137.667	10.6633	43.9253		ICPL 15079	126.333	171.333	147.667	9.66667	48.5059
17	ICPL 87119	101.5	141.5	95	9.7	38.0924		ICPL 87119	109.5	159	137.5	10.15	43.4903		ICPL 87119	123.333	171.667	129.667	9.66667	37.8374		ICPL 87119	123.667	168.667	169.467	8.9	41.5556
	Mean	105.412	146.176	96	10.05	43.5485		Mean	105.794	152.765	142.118	9.75882	59.589		Mean	112.118	160.706	130.804	10.4594	49.098		Mean	123.804	169.412	155.469	9.94392	41.8082
	SEM	1.39	1.41386	2.92318	0.214942	2.3696		SEM	0.45	0.42	2.54	0.05	2.38		SEM	1.05	2.9	3.63	0.21	4.83		SEM	0.98	0.76	6.61	0.16	2.56
	LSD @ 5%	4.14	4.21894	8.72275	0.641384	7.07086		LSD @ 5%	1.35	1.24	7.57	0.14	7.11		LSD @ 5%	3.14	8.66	10.84	0.64	14.4		LSD @ 5%	2.91	2.27	19.72	0.47	7.63
DF50: Days to 50% flower; DM: Days to Maturity; PH: Plant height, HSW: 100-Seed weight, GYPP: Grain yield per plant; SEM: Standard Error of Mean; LSD: Least Significant Difference.
