# Supplementary material for: Evaluation and Identification of Promising Introgression Lines Derived From Wild Cajanus Species for Broadening the Genetic Base of Cultivated Pigeonpea [Cajanus cajan (L.) Millsp.]
Source: Front Plant Sci. 2019 Oct 22;10:1269. doi: 10.3389/fpls.2019.01269 (PMC6817623; doi:10.3389/fpls.2019.01269)
Supplement: Supplementary file 9 [file Table_9.xlsx]

## Sheet: Sheet1
Supplementary Table 5a. Mean performance of introgression lines in Trial 03 during the 2016 and 2017 rainy seasons at ICRISAT, Patancheru.
	Rainy 2016										Rainy 2017
Sl. No.	Genotypes	DF	DF50	PH	NPB	PPP	PWPP	HSW	GYPP		Genotypes	DF	DF50	PH	NPB	PPP	PWPP	HSW	GYPP
1	ICP 8863	96.0943	102.01	151.605	20.7869	217.442	58.428	10.6754	31.3256		ICP 8863	113.666	121.665	278.573	15.8522	147.747	53.6318	10.4853	36.0123
2	ICPIL 17148	100.718	110.683	146.871	31.4125	209.597	61.2212	10.9421	29.4885		ICPIL 17148	120.302	127.978	249.232	21.4928	204.274	76.7164	11.4212	49.7381
3	ICPIL 17149	98.5625	106.237	155.054	32.0778	165.611	46.1325	11.1692	23.017		ICPIL 17149	121.298	129.307	260.691	20.9852	154.813	55.145	10.6063	36.4533
4	ICPIL 17150	97.3308	104.648	143.547	30.8225	161.031	45.1673	11.1941	23.8645		ICPIL 17150	118.975	127.645	257.511	23.8055	183.298	71.8799	11.5421	50.1549
5	ICPIL 17151	97.9466	104.966	154.185	32.0276	179.19	53.4181	11.0828	29.121		ICPIL 17151	121.298	129.307	261.485	22.903	190.72	71.5239	10.0588	49.1762
6	ICPIL 17152	96.7149	104.331	165.539	32.8309	185.261	59.1512	11.5212	34.3657		ICPIL 17152	119.971	128.642	250.954	24.3696	168.633	60.3969	10.6699	41.7515
7	ICPIL 17153	98.2545	105.601	156.333	31.174	199.586	62.8608	11.0543	34.265		ICPIL 17153	119.639	127.645	266.983	24.5388	182.232	73.5	10.9564	51.5384
8	ICPIL 17154	96.7149	103.378	151.372	29.9187	164.865	46.4465	10.336	24.1015		ICPIL 17154	118.311	126.649	260.028	22.5646	177.477	67.5597	10.9373	46.1616
9	ICPIL 17155	103.181	109.731	141.194	28.3622	98.4062	31.7881	10.2563	15.0463		ICPIL 17155	119.307	127.645	253.869	27.5283	159.946	51.4716	10.7718	35.7766
10	ICPIL 17156	102.873	109.731	137.154	25.45	161.351	35.2535	9.95053	15.63		ICPIL 17156	126.939	134.29	236.383	20.1955	127.838	40.9737	9.65771	24.8238
11	ICPIL 17157	96.407	103.06	145.848	28.0609	213.346	74.5829	10.9458	40.843		ICPIL 17157	119.639	127.978	259.962	21.7185	197.741	70.5506	10.2243	47.0618
12	ICPIL 17158	95.7912	102.425	149.428	30.8727	268.734	85.802	11.1317	48.3663		ICPIL 17158	119.307	126.981	255.524	22.1133	183.965	66.2245	10.4662	45.2011
13	ICPIL 17159	95.1753	104.331	149.94	30.7053	170.297	47.6152	10.5115	24.9845		ICPIL 17159	115.989	123.326	262.545	19.5186	193.253	69.9275	8.74098	47.672
14	ICPIL 17160	99.7941	107.825	148.15	31.7765	244.69	70.2337	10.9675	39.8949		ICPIL 17160	120.634	129.307	245.391	24.6516	220.049	82.1523	10.2211	57.2988
15	ICPIL 17161	97.6387	105.601	151.219	33.5841	195.379	67.3438	12.0097	42.3127		ICPIL 17161	118.311	125.652	256.121	23.0722	164.945	60.3613	10.9437	41.0688
16	ICPIL 17162	95.4832	102.425	145.081	27.5413	228.395	104.943	11.3027	36.9258		ICPIL 17162	117.648	125.32	255.524	20.7031	185.12	77.7906	11.3702	52.1788
17	ICPIL 17163	101.334	108.46	151.219	29.0149	205.151	68.6579	9.63749	27.8439		ICPIL 17163	119.639	127.645	236.979	24.0311	165.523	56.0411	9.85506	36.4412
18	ICPL 85010	81.3188	83	149.019	26.1027	176.474	59.5059	10.7069	31.213		ICPL 85010	59.2435	63.8532	111.932	14.8933	140.992	33.9475	8.23805	20.0451
19	ICPL 87119	97.6387	103.378	150.605	30.5212	206.807	71.6757	11.285	39.7171		ICPL 87119	118.975	127.645	269.367	23.0158	177.61	77.6125	11.2174	53.4203
	Mean	97.3143	104.306	149.651	29.6338	192.19	60.5383	10.8779	31.1751		Mean	116.268	124.131	248.898	21.9975	175.062	64.0741	10.4413	43.2618
	SEM	1.32174	1.3	3.7	2.03	19.8	5.6	0.2	4.1		SEM	1.25	1.2	3.27	1.6	19.9	5.6	0.23	3.95
	LSD @ 5%	3.90668	3.9	10.9	6.1	59	16.5	0.9	11.98		LSD @ 5%	3.8	3.4	9.67	4.56	59	16.5	0.67	11.9
DF: Days to first flower; DF50: Days to 50% flower; PH: Plant height, NPB: Number of primary branches; PPP: Pods per plant, PWPP: Pod weight per plant; HSW: 100-Seed weight, GYPP: Grain yield per plant; SEM: Standard Error of Mean; LSD: Least Significant Difference.
