# Supplementary material for: Evaluation and Identification of Promising Introgression Lines Derived From Wild Cajanus Species for Broadening the Genetic Base of Cultivated Pigeonpea [Cajanus cajan (L.) Millsp.]
Source: Front Plant Sci. 2019 Oct 22;10:1269. doi: 10.3389/fpls.2019.01269 (PMC6817623; doi:10.3389/fpls.2019.01269)
Supplement: Supplementary file 10 [file Table_10.xlsx]

## Sheet: Sheet1
Supplementary Table 5b. Mean performance of introgression lines in Trial 04 during the 2016 and 2017 rainy seasons at ICRISAT, Patancheru.
	Rainy 2016										Rainy 2017
Sl. No.	Genotypes	DF	DF50	PH	NPB	PPP	PWPP	HSW	GYPP		Genotypes	DF	DF50	PH	NPB	PPP	PWPP	HSW	GYPP
1	ICP 8863	95.8691	101.52	158.225	22.4712	212.709	63.6865	10.0304	35.2413		ICP 8863	117.665	124.997	186.96	22.6833	142.424	53.3384	10.1999	36.0771
2	ICPIL 17164	98.7926	104.212	163.337	28.9671	219.074	74.7709	11.0475	45.2723		ICPIL 17164	119.33	126.659	186.96	28.7695	206.919	89.0781	12.022	62.2741
3	ICPIL 17165	94.4074	99.7261	165.135	30.3425	232.954	85.7826	11.7356	50.5252		ICPIL 17165	118.664	126.991	182.343	26.7594	222.942	82.1224	10.9362	58.3318
4	ICPIL 17166	98.2079	103.913	158.843	31.816	208.233	73.4935	11.3448	45.1563		ICPIL 17166	120.328	127.988	186.3	29.8304	157.953	59.5117	10.9674	41.9115
5	ICPIL 17167	100.254	106.006	158.225	28.476	247.055	86.0107	10.1694	48.7308		ICPIL 17167	120.994	129.649	188.609	28.1553	217.775	84.8148	10.1562	56.1379
6	ICPIL 17168	96.4538	105.109	153	27.0515	249.066	78.704	10.876	41.7148		ICPIL 17168	121.327	129.649	187.949	26.0335	218.704	78.2841	10.2857	51.4625
7	ICPIL 17169	97.3308	101.819	152.382	27.9848	226.324	76.9214	11.5409	41.8973		ICPIL 17169	119.662	128.32	185.971	35.079	425.049	182.481	11.0641	76.1424
8	ICPIL 17170	98.5002	103.315	151.146	29.4952	185.965	68.9152	11.8236	42.2677		ICPIL 17170	117.665	125.662	185.971	25.6426	170.347	73.1213	11.579	51.4343
9	ICPIL 17171	97.3308	102.418	169.91	35.8928	189.59	59.7015	10.4984	34.511		ICPIL 17171	119.33	126.327	185.641	29.4953	205.991	82.0731	11.7443	55.7206
10	ICPIL 17172	97.9155	103.913	156.595	33.2404	229.595	88.7208	11.1471	54.4374		ICPIL 17172	120.994	128.653	190.917	29.3837	195.89	70.2071	10.7927	48.4114
11	ICPIL 17173	97.3308	104.212	153.618	33.1422	204.014	67.9461	10.6189	48.1935		ICPIL 17173	120.328	128.32	185.311	28.0994	169.128	64.1447	10.3933	46.5784
12	ICPIL 17174	97.0385	102.418	153.281	31.9142	196.884	60.3182	10.6328	34.391		ICPIL 17174	118.997	125.33	183.992	29.1045	196.76	87.2976	11.0517	62.3869
13	ICPIL 17175	94.6998	101.221	148.562	31.5704	191.447	62.2563	10.4845	34.3023		ICPIL 17175	120.328	127.988	188.609	30.7237	166.748	72.2957	11.0797	49.0261
14	ICPIL 17176	97.6232	102.717	162.832	32.651	223.231	72.7602	10.8644	41.4487		ICPIL 17176	121.327	128.985	187.949	31.8405	177.777	67.6565	10.9799	45.552
15	ICPIL 17177	103.762	109.295	178.169	31.8406	174.561	60.8105	10.8598	36.681		ICPIL 17177	120.661	128.985	188.939	32.7338	187.066	65.5125	10.3996	44.9147
16	ICPIL 17178	100.254	105.408	188.899	35.8437	176.461	57.3541	10.5679	32.8731		ICPIL 17178	119.33	127.656	188.279	28.5461	212.608	83.5456	10.7053	59.7531
17	ICPIL 17179	99.3772	104.81	161.427	32.3563	206.785	62.7227	10.2621	34.6205		ICPIL 17179	120.994	129.317	189.928	28.4345	188.053	70.3057	10.5992	47.3116
18	ICPIL 17180	97.6232	103.016	154.292	28.3286	212.952	58.0588	9.90529	30.0927		ICPIL 17180	119.33	126.991	188.939	30.8354	193.626	64.4528	9.11404	45.0444
19	ICPIL 17181	98.7926	105.408	163.169	28.8198	170.892	52.2135	10.0466	28.7521		ICPIL 17181	120.328	128.653	186.63	29.3278	175.107	59.3885	9.95649	39.1226
20	ICPIL 17182	99.0849	104.81	167.214	31.5213	251.962	84.6685	10.7254	43.9682		ICPIL 17182	121.66	129.982	190.587	32.2872	193.684	76.288	10.8801	51.44
21	ICPIL 17183	98.7926	103.016	164.685	31.3739	189.281	61.4686	11.563	32.9617		ICPIL 17183	121.327	129.982	188.939	32.0638	165.703	67.2067	11.9097	48.8569
22	ICPIL 17184	98.2079	103.016	168.056	32.1598	178.716	57.7583	11.2409	33.9789		ICPIL 17184	119.995	127.988	186.96	28.8253	172.611	63.0912	10.5431	43.5837
23	ICPIL 17185	98.2079	105.109	159.798	34.3824	226.766	83.0517	10.8737	49.4506		ICPIL 17185	119.995	128.32	189.928	28.1553	160.188	63.5779	10.9362	42.7659
24	ICPIL 17186	98.7926	105.408	175.023	35.6964	180.086	53.921	10.7092	29.5137		ICPIL 17186	119.995	128.653	187.62	31.8405	160.13	60.5714	10.7865	41.3278
25	ICPIL 17187	98.2079	105.408	170.247	33.8299	180.462	61.5619	10.8907	34.3075		ICPIL 17187	124.656	133.637	195.863	29.7187	182.305	70.6569	10.3559	48.135
26	ICPIL 17188	97.9155	104.212	168.899	35.1069	226.324	73.9469	10.9293	42.9406		ICPIL 17188	121.327	128.985	189.268	32.1755	219.342	75.6288	10.2061	51.8742
27	ICPIL 17189	97.6232	104.81	176.708	29.0163	165.897	61.3572	11.812	39.3831		ICPIL 17189	120.328	128.985	189.598	29.4953	190.607	88.2279	12.0782	60.8303
28	ICPIL 17190	97.9155	104.212	163.112	32.6019	222.168	64.9406	9.63654	34.9596		ICPIL 17190	119.33	126.659	184.652	25.1401	197.921	69.0858	9.12652	47.5993
29	ICPIL 17191	96.7462	101.52	167.382	29.6057	196.574	67.3658	12.0958	41.334		ICPIL 17191	120.661	127.988	185.971	30.2212	205.294	80.7917	11.3169	55.777
30	ICPIL 17192	97.9155	104.212	145.64	30.0477	217.571	85.1193	10.7254	50.6695		ICPIL 17192	119.33	126.991	187.949	31.673	181.812	63.8059	10.1125	45.4702
31	ICPL 85010	76.8669	81.7837	166.764	22.0414	176.373	55.2917	9.84042	29.8058		ICPL 85010	58.076	61.8632	111.446	14.8104	150.029	43.487	8.64602	26.7714
32	ICPL 87119	97.0385	103.315	166.483	32.8475	164.968	55.2398	10.9884	30.87		ICPL 87119	120.661	129.982	190.917	29.6629	211.622	73.5957	10.1936	51.4174
	Mean	97.34	103.165	162.846	31.0136	204.217	68.0262	10.8277	39.2266		Mean	118.279	126.16	185.497	28.9858	194.441	74.5515	10.6599	49.7951
	SEM	1.61	1.51	4.6	2.29	23.7	6.8	0.49	4.35		SEM	0.55	0.92	1.95	1.99	17.5	6.5	0.24	4.61
	LSD @5%	4.7	4.4	13.1	6.7	67.9	19.5	1.4	12.6		LSD @5%	1.58	2.64	5.7	5.71	50.2	18.8	0.69	13.24
DF: Days to first flower; DF50: Days to 50% flower; PH: Plant height, NPB: Number of primary branches; PPP: Pods per plant, PWPP: Pod weight per plant; HSW: 100-Seed weight, GYPP: Grain yield per plant; SEM: Standard Error of Mean; LSD: Least Significant Difference.
