# Supplementary material for: Evaluation and Identification of Promising Introgression Lines Derived From Wild Cajanus Species for Broadening the Genetic Base of Cultivated Pigeonpea [Cajanus cajan (L.) Millsp.]
Source: Front Plant Sci. 2019 Oct 22;10:1269. doi: 10.3389/fpls.2019.01269 (PMC6817623; doi:10.3389/fpls.2019.01269)
Supplement: Supplementary file 11 [file Table_11.xlsx]

## Sheet: Sheet1
Supplementary Table 6a. Additive main effects and multiplicative interaction (AMMI) analysis of variance for grain yield in MET 01 across four locations during the 2016 rainy season.
Source	Degree of freedom	Sum of squares	Mean sum of squares	% variability	Cumulative % variability
Genotype (G)	16	5185	324**	12.387	12.39
Environment (E)	3	24518	8173**	58.571	70.96
G × E	48	12157	253**	29.042	100
IPCA1	18	5864	326**	48.236	48.24
IPCA2	16	4226	264**	34.762	83
G × E residual	14	2067	148**
Error	128	4268	33
** significant at P<0.01
