# Supplementary material for: Evaluation and Identification of Promising Introgression Lines Derived From Wild Cajanus Species for Broadening the Genetic Base of Cultivated Pigeonpea [Cajanus cajan (L.) Millsp.]
Source: Front Plant Sci. 2019 Oct 22;10:1269. doi: 10.3389/fpls.2019.01269 (PMC6817623; doi:10.3389/fpls.2019.01269)
Supplement: Supplementary file 13 [file Table_13.xlsx]

## Sheet: Sheet1
Supplementary Table 6c. Ranking of introgression lines based on grain yield, AMMI Stability value (ASV), and genotype selection index (GSI) in MET 01 across four locations during the 2016 rainy season.
Sl.No.	Genotype	Mean	ASV	RASV	RY	GSI
1	ICPL 15023	52.6	0.383	1	6	7
2	ICPL 15010	48.03	0.697	2	11	13
3	ICPL 15057	43.17	0.978	3	16	19
4	ICPL 15065	50.43	1.516	4	7	11
5	ICPL 87119	48.89	1.996	5	8	13
6	ICPL 15085	59.17	2.18	6	1	7
7	ICPL 15019	56.02	2.207	7	4	11
8	ICPL 15006	47.64	2.224	8	12	20
9	ICPL 15017	48.28	2.309	9	10	19
10	ICPL 15041	44.4	2.319	10	15	25
11	ICPL 15007	43.11	2.485	11	17	28
12	ICPL 15042	48.89	2.811	12	9	21
13	ICPL 15062	55.53	2.816	13	5	18
14	ICP 8863	44.98	3.263	14	14	28
15	ICPL 15060	46.8	3.563	15	13	28
16	ICPL 15075	57.13	4.344	16	2	18
17	ICPL 15071	56.92	5.032	17	3	20
ASV: AMMI Stability index; RASV: Ranking based on ASV; RY: Ranking based on grain yield; GSI: Genotype selection index.
