# Supplementary material for: Evaluation and Identification of Promising Introgression Lines Derived From Wild Cajanus Species for Broadening the Genetic Base of Cultivated Pigeonpea [Cajanus cajan (L.) Millsp.]
Source: Front Plant Sci. 2019 Oct 22;10:1269. doi: 10.3389/fpls.2019.01269 (PMC6817623; doi:10.3389/fpls.2019.01269)
Supplement: Supplementary file 14 [file Table_14.xlsx]

## Sheet: Sheet1
Supplementary Table 7a. Additive main effects and multiplicative interaction (AMMI) analysis of variance for grain yield in MET 02 across four locations during the 2016 rainy season.
Source	Degree of freedom	Sum of squares	Mean sum of squares	% variability	Cumulative % variability
Genotype (G)	16	6790	424.4**	27.64	27.64
Environment (E)	3	9824	3274.6**	39.99	67.63
G × E	48	7955	165.7**	32.38	100
IPCA1	18	4426	245.9**	55.64	55.64
IPCA2	16	2432	152**	30.57	86.21
G × E residual	14	1097	78.3**
Error	128	3587	28
"**" significant at P<0.01
