# Supplementary material for: Evaluation and Identification of Promising Introgression Lines Derived From Wild Cajanus Species for Broadening the Genetic Base of Cultivated Pigeonpea [Cajanus cajan (L.) Millsp.]
Source: Front Plant Sci. 2019 Oct 22;10:1269. doi: 10.3389/fpls.2019.01269 (PMC6817623; doi:10.3389/fpls.2019.01269)
Supplement: Supplementary file 15 [file Table_15.xlsx]

## Sheet: Sheet1
Supplementary Table 7b. Table of first four AMMI selections per environment for MET 02 during the 2016 rainy season.
Environment	Mean	Score	1	2	3	4
Patancheru	43.55	2.572	ICPL 15077	ICPL 15058	ICPL 15072	ICPL 15003
Kalaburagi	59.59	1.775	ICPL 15072	ICPL 15077	ICPL 15014	ICPL 15003
Warangal	41.81	0.925	ICPL 15072	ICPL 15067	ICPL 15004	ICPL 15077
Tirupati	49.1	-5.272	ICPL 15014	ICPL 15072	ICPL 15040	ICPL 15030
Supplementary Table 7c. Ranking of introgression lines based on grain yield, AMMI Stability value (ASV), and genotype selection index (GSI) in MET 02 across four locations during the 2016 rainy season.
Sl.No.	Genotype	Mean	ASV	RASV	RY	GSI
1	ICPL 15072	60.41	1.147	1	1	2
2	ICPL 15021	49.45	1.228	2	7	9
3	ICPL 15077	56.46	1.41	3	3	6
4	ICPL 87119	40.24	1.512	4	16	20
5	ICPL 15067	50.88	1.558	5	5	10
6	ICPL 15034	38.05	1.839	6	17	23
7	ICPL 15079	47.96	1.856	7	8	15
8	ICPL 15046	46.52	1.965	8	11	19
9	ICPL 15030	53.28	2.191	9	4	13
10	ICPL 15024	45.38	2.453	10	13	23
11	ICPL 15004	50.23	2.553	11	6	17
12	ICPL 15014	57.65	2.649	12	2	14
13	ICPL 15058	46.88	3.712	13	10	23
14	ICP 8863	45.98	3.847	14	12	26
15	ICPL 15003	47.46	4.745	15	9	24
16	ICPL 15054	43.07	5.43	16	15	31
17	ICPL 15040	44.78	5.522	17	14	31
ASV: AMMI Stability index; RASV: Ranking based on ASV; RY: Ranking based on grain yield; GSI: Genotype selection index.
